# Supplementary material for: Clinical Characteristics, Risk Factors, and Predictors of Fatal Outcomes and Prolonged Hospitalization of Crimean–Congo Hemorrhagic Fever Cases in Basrah, Iraq
Source: Infect Dis Rep. 2026 May 19;18(3):49. doi: 10.3390/idr18030049 (PMC13214867; doi:10.3390/idr18030049)
Supplement: Supplementary file 1 [file idr-18-00049-s001.zip]

Archive with 1 entries (1 files):
- idr-4214888-supplementary.pdf
